# Supplementary material for: Long Non-Coding RNA LINC01569 Promotes Proliferation and Metastasis in Colorectal Cancer by miR-381-3p/RAP2A Axis
Source: Front Oncol. 2021 Aug 6;11:727698. doi: 10.3389/fonc.2021.727698 (PMC8378226; doi:10.3389/fonc.2021.727698)
Supplement: Supplementary file 1 [file DataSheet_1.zip]

Archive with 13 entries (10 files):
- Orignal Western blot/
- Orignal Western blot/Figure 5/
- Orignal Western blot/Figure 5/GAPDH-Figure 5C.tif
- Orignal Western blot/Figure 5/GAPDH-Figure 5E-hct116.tif
- Orignal Western blot/Figure 5/GAPDH-Figure 5E-sw620.tif
- Orignal Western blot/Figure 5/RAP2A-Figure 5C.tif
- Orignal Western blot/Figure 5/RAP2A-Figure 5E-SW620.tif
- Orignal Western blot/Figure 5/RAP2A-Figure 5E-hct116.tif
- Orignal Western blot/Figure 6/
- Orignal Western blot/Figure 6/GAPDH-HCT116-Figure 6A.tif
- Orignal Western blot/Figure 6/GAPDH-SW620-Figure 6A.tif
- Orignal Western blot/Figure 6/RAP2A-HCT116-Figure 6A.tif
- Orignal Western blot/Figure 6/RAP2A-SW620-Figure 6A.tif
